# Supplementary material for: Knowledge, Attitudes and Practices Related to Medication, Antibiotics, and Vaccination among Public Service Population: National Survey Conducted in France
Source: Int J Environ Res Public Health. 2022 Oct 28;19(21):14044. doi: 10.3390/ijerph192114044 (PMC9654407; doi:10.3390/ijerph192114044)
Supplement: Supplementary file 1 [file ijerph-19-14044-s001.zip]

Archive with 1 entries (1 files):
- ijerph-1989703-supplementary.pdf
